# Supplementary material for: Efficacy of Lactobacillus paracasei HA-196 and Bifidobacterium longum R0175 in Alleviating Symptoms of Irritable Bowel Syndrome (IBS): A Randomized, Placebo-Controlled Study
Source: Nutrients. 2020 Apr 21;12(4):1159. doi: 10.3390/nu12041159 (PMC7230591; doi:10.3390/nu12041159)
Supplement: Supplementary file 1 [file nutrients-12-01159-s001.zip]

Archive with 2 entries (2 files):
- 14PIHL-CONSORT-Checklist Mar 10 2020_March 19 Updated .doc
- Nutrients 725812 Supplementary Materials.docx
